# Supplementary material for: Independent Origin and Global Distribution of Distinct Plasmodium vivax Duffy Binding Protein Gene Duplications
Source: PLoS Negl Trop Dis. 2016 Oct 31;10(10):e0005091. doi: 10.1371/journal.pntd.0005091 (PMC5087946; doi:10.1371/journal.pntd.0005091)
Supplement: S1 Table — (XLSX) [file pntd.0005091.s003.xlsx]

## Sheet: Sheet1
S1 Table. P values from Mann-Whitney tests comparing association of PvDBP copy number and DARC genotypes with parasite density displayed in Fig 3D.
	FY*A	FY*A	FY*A/B	FY*A/B
	(1x PvDBP)	(2x PvDBP)	(1x PvDBP)	(2x PvDBP)
FY*A (1x PvDBP)	NA	0.89	0.16	0.42
FY*A (2x PvDBP)		NA	0.23	0.53
FY*A/B (1x PvDBP)			NA	0.68
FY*A/B (2x PvDBP)				NA
